# Supplementary material for: Sodium Butyrate-Assisted Induction of Posterior Pre-Neural Progenitors from Pluripotent Stem Cells
Source: Int J Mol Sci. 2026 Jul 22;27(14):6507. doi: 10.3390/ijms27146507 (PMC13409835; doi:10.3390/ijms27146507)
Supplement: Supplementary file 1 [file ijms-27-06507-s001.zip]

Archive with 1 entries (1 files):
- ijms-4397317-supplementary.pdf
